# Supplementary material for: Molecular epidemiology of Clostridioides difficile in companion animals: Genetic overlap with human strains and public health concerns
Source: Front Public Health. 2023 Jan 6;10:1070258. doi: 10.3389/fpubh.2022.1070258 (PMC9853383; doi:10.3389/fpubh.2022.1070258)
Supplement: Supplementary file 2 [file Table_1.XLSX]

## Sheet: Table_S1
Supplementary Table S1 – Metadata, genome assembly statistics and antibiotic resistance phenotype and genotype data of the Clostridoides difficile isolates collected in Portugal, enrolled in the present study. Strains categorization based on inhibition zone diameters according to Erikstrup et al (22); Strains categorization based on Minimum inhibitory concentration according to CLSI (23). S - Sus…
Sample Metadata							Genotyping				Moxifloxacin		Vancomycin		Metronidazole		Rifampicin		Clindamycin		Genome Statistics								Presence of Genomic Islands			In sílico AMR (WGS-based)
Isolate_ID	Source/Species	Hospital Centre/Veterinary group	Geographic location in Portugal	Collection date or year	Sex	Age	gluD	toxA	toxB	Ribotype	Inhibition zone diameters (mm)	Resistance Profile	Inhibition zone diameters (mm)	Resistance Profile	Inhibition zone diameters (mm)	Resistance Profile	Inhibition zone diameters (mm)	Resistance Profile	Minimum inhibitory concentration (mg/L)	Resistance Profile	ENA Accession #	NGS Instrument	Read size	Mean depth of coverage	# of contigs	Genome size (bp)	MLST ST	Genetic Cluster (as described in Table 3)	GI1_45.5Kb	GI2_46.6Kb	GI3_29.3Kb	Resistance to fluoroquilones	Resistance to Clindamycin	Resistance to Tetracycline
PT_CD00027	Feline	Group B	Lisbon and Vale do Tejo	2020	M	4	+	+	+	106	24	S	24	S	31	S	47	S	0.19	S	ERR10166558	NextSeq 550	150	104.58	67	4080861	42	CL05	Yes	No	Yes	None	None	None
PT_CD00028	Feline	Group B	Lisbon and Vale do Tejo	2020	F	4M	+	+	+	106	24	S	24	S	30	S	42	S	0.19	S	ERR10166572	NextSeq 550	150	59.31	323	3988476	42	CL05	Yes	No	Yes	None	None	None
PT_CD00029	Canine	Group B	Lisbon and Vale do Tejo	2020	F	2	+	+	+	106	24	S	24	S	30	S	47	S	0.125	S	ERR10166549	NextSeq 550	150	104.85	146	3998252	42	CL06	Yes	No	No	None	None	None
PT_CD00030	Feline	Group B	Lisbon and Vale do Tejo	2020	F	-	+	+	+	106	26	S	28	S	34	S	54	S	4	I	ERR10166555	MiSeq	250	47.26	555	3847986	28	CL03	Yes	No	No	None	None	None
PT_CD00031	Feline	Group B	Lisbon and Vale do Tejo	2020	M	5	+	+	+	106	24	S	24	S	31	S	50	S	2	S	ERR10166524	MiSeq	250	51.34	538	3836515	28	CL03	Yes	No	No	None	None	None
PT_CD00032	Canine	Group B	Lisbon and Vale do Tejo	2020	F	-	+	+	+	106	22	S	24	S	30	S	50	S	2	S	ERR10166517	MiSeq	250	56.8	346	3882033	42	-	Yes	No	No	None	None	None
PT_CD00033	Feline	Group B	Lisbon and Vale do Tejo	2021	F	6	+	+	+	106	25	S	25	S	34	S	50	S	1.5	S	ERR10166543	MiSeq	250	48.13	903	3701672	42	-	Yes	No	Yes	None	None	None
PT_CD00034	Canine	Group B	Lisbon and Vale do Tejo	2021	M	6	+	+	+	106	6	R	21	S	29	S	55	S	6	I	ERR10166527	NextSeq 550	150	93.65	68	4062738	42	-	Yes	No	Yes	gyrA (T82I)	None	None
PT_CD00035	Canine	Group B	Lisbon and Vale do Tejo	2021	M	1	+	+	+	106	24	S	23	S	34	S	47	S	1.5	S	ERR10166539	NextSeq 550	150	64.77	181	4037199	42	-	Yes	No	Yes	None	None	None
PT_CD00036	Canine	Group A	Lisbon and Vale do Tejo	2021-07-09	F	7	+	+	+	106	23	S	24	S	30	S	46	S	1	S	ERR10166529	NextSeq 550	150	72.74	165	4106374	42	CL06	Yes	No	Yes	None	None	None
PT_CD00037	Canine	Group A	Lisbon and Vale do Tejo	2021-07-28	F	15	+	+	+	106	26	S	23	S	30	S	50	S	2	S	ERR10166589	NextSeq 550	150	76.57	218	4035750	42	-	Yes	No	No	None	None	None
PT_CD00038	Canine	Group A	Lisbon and Vale do Tejo	2021-08-11	F	7	+	+	+	106	26	S	21	S	39	S	40	S	4	I	ERR10166550	NextSeq 550	150	93.28	143	4167865	28	-	Yes	No	No	None	None	None
PT_CD00039	Canine	Group A	Lisbon and Vale do Tejo	2021-08-13	F	6	+	+	+	106	31	S	28	S	40	S	54	S	1.5	S	ERR10166520	NextSeq 550	150	123.67	85	4157945	28	-	Yes	No	No	None	None	None
PT_CD00040	Canine	Group A	Lisbon and Vale do Tejo	2021-08-17	M	5	+	+	+	106	10	R	23	S	28	S	45	S	2	S	ERR10166546	NextSeq 550	150	72.7	123	4032761	42	-	Yes	No	Yes	gyrA (T82I)	None	None
PT_CD00041	Canine	Group A	Lisbon and Vale do Tejo	2021-08-23	M	8	+	+	+	106	28	S	26	S	30	S	43	S	1.5	S	ERR10166545	NextSeq 550	150	70.3	264	3925760	42	-	Yes	No	No	None	None	None
PT_CD00042	Canine	Group A	Lisbon and Vale do Tejo	2021-08-23	F	4M	+	+	+	106	25	S	24	S	33	S	48	S	1	S	ERR10166523	NextSeq 2000	150	101.02	267	4179060	28	-	Yes	No	No	None	None	None
PT_CD00043	Canine	Group A	Lisbon and Vale do Tejo	2021-08-24	M	14	+	+	+	106	12	R	27	S	36	S	49	S	2	S	ERR10166596	NextSeq 550	150	98.03	162	4038582	42	CL01	Yes	No	Yes	gyrA (T82I)	None	None
PT_CD00044	Canine	Group A	North	2021-07-10	M	6	+	+	+	106	6	R	24	S	34	S	47	S	2	S	ERR10166553	NextSeq 550	150	101.39	291	4210577	28	CL03	Yes	No	No	gyrA (T82I)	None	None
PT_CD00045	Canine	Group A	North	2021-07-13	M	16	+	+	+	106	27	S	27	S	41	S	51	S	1	S	ERR10166575	NextSeq 550	150	99.57	144	4122068	28	-	Yes	No	No	None	None	None
PT_CD00046	Canine	Group A	North	2021-07-30	F	2	+	+	+	106	24	S	23	S	29	S	47	S	2	S	ERR10166583	NextSeq 550	150	106.71	64	4058111	42	CL04	Yes	No	No	None	None	None
PT_CD00047	Feline	Group A	North	2021-08-01	F	2	+	+	+	106	24	S	22	S	30	S	46	S	1.5	S	ERR10166538	NextSeq 550	150	76.5	138	4039454	42	-	Yes	No	Yes	None	None	None
PT_CD00048	Canine	Group A	North	2021-08-01	F	6	+	+	+	106	23	S	23	S	32	S	43	S	1.5	S	ERR10166578	NextSeq 550	150	76.86	112	4255923	28	CL03	Yes	No	No	None	None	None
PT_CD00049	Canine	Group A	North	2021-08-01	M	14	+	+	+	106	27	S	24	S	35	S	50	S	0.5	S	ERR10166593	NextSeq 550	150	75.72	1007	4469240	28	CL03	Yes	No	No	None	None	None
PT_CD00050	Canine	Group A	North	2021-08-09	M	11	+	+	+	106	12	R	26	S	36	S	44	S	4	I	ERR10166522	NextSeq 2000	150	113.19	168	4027416	42	CL07	Yes	No	Yes	gyrA (T82I)	None	None
PT_CD00051	Canine	Group A	North	2021-08-17	F	6	+	+	+	106	12	R	27	S	44	S	48	S	0.5	S	ERR10166532	NextSeq 550	150	89.47	117	4074186	42	CL07	Yes	No	Yes	gyrA (T82I)	None	None
PT_CD00052	Canine	Group A	North	2021-08-10	F	6	+	+	+	106	13	R	22	S	31	S	40	S	1.5	S	ERR10166568	MiSeq	150	101.47	190	4020971	42	CL07	Yes	No	Yes	gyrA (T82I)	None	None
PT_CD00053	Feline	Group A	North	2021-08-17	F	7	+	+	+	106	23	S	21	S	26	S	27	S	2	S	ERR10166537	NextSeq 2000	150	121.05	157	4009735	42	CL02	Yes	No	No	None	None	None
PT_CD00054	Canine	Group A	North	2021-08-18	F	12	+	+	+	106	14	R	26	S	43	S	51	S	1.5	S	ERR10166548	NextSeq 550	150	82.66	107	4057080	42	CL07	Yes	No	Yes	gyrA (T82I)	None	None
PT_CD00055	Canine	Group A	North	2021-08-19	M	15	+	+	+	106	30	S	23	S	40	S	47	S	1	S	ERR10166531	NextSeq 550	150	105.17	56	4058142	42	CL02	Yes	No	No	None	None	None
PT_CD00056	Human	E	Lisbon and Vale do Tejo	2021-01-22	-	2	+	+	+	106	6	R	24	S	28	S	42	S	4	I	ERR10166530	NextSeq 550	150	124.35	58	4121733	42	-	Yes	No	Yes	gyrA (T82I)	None	None
PT_CD00057	Human	B	Lisbon and Vale do Tejo	2021-02-26	M	89	+	+	+	106	6	R	29	S	39	S	53	S	0.75	S	ERR10166598	NextSeq 550	150	82.52	126	4049281	42	CL01	Yes	No	Yes	gyrA (T82I)	None	None
PT_CD00058	Human	C	Lisbon and Vale do Tejo	2021-03-25	M	82	+	+	+	106	6	R	23	S	31	S	46	S	1.5	S	ERR10166580	NextSeq 550	150	80.52	212	4062648	42	-	Yes	No	Yes	gyrA (T82I)	None	None
PT_CD00059	Human	C	Lisbon and Vale do Tejo	2021-02-20	F	91	+	+	+	106	25	S	28	S	35	S	50	S	0.5	S	ERR10166562	MiSeq	250	68.36	235	4044042	42	CL04	Yes	No	No	None	None	None
PT_CD00060	Human	D	Center	2021-03-21	M	0	+	+	+	106	27	S	28	S	34	S	52	S	1.5	S	ERR10166518	NextSeq 550	150	56.84	185	4074298	42	CL04	Yes	No	No	None	None	None
PT_CD00061	Human	B	Lisbon and Vale do Tejo	2021-05-20	M	93	+	+	+	106	28	S	28	S	39	S	55	S	2	S	ERR10166579	NextSeq 550	150	65.14	172	4063755	42	-	Yes	No	No	None	None	None
PT_CD00062	Human	A	North	2021-05-09	F	76	+	+	+	106	25	S	22	S	32	S	51	S	1.5	S	ERR10166525	NextSeq 550	150	74.98	154	4041588	42	CL04	Yes	No	No	None	None	None
PT_CD00063	Human	A	North	2021-05-19	F	82	+	+	+	106	22	S	21	S	32	S	27	S	2	S	ERR10166571	NextSeq 2000	150	95.34	403	3465682	42	-	Yes	No	No	None	None	None
PT_CD00064	Human	D	Center	2021-02-20	F	73	+	+	+	106	30	S	30	S	34	S	55	S	6	I	ERR10166544	NextSeq 550	150	52.8	306	3950297	28	CL03	Yes	No	No	None	None	None
PT_CD00065	Human	B	Lisbon and Vale do Tejo	2021-06-20	F	62	+	+	+	106	23	S	23	S	36	S	50	S	1	S	ERR10166569	NextSeq 550	150	74.56	418	3799971	42	-	Yes	No	Yes	None	None	None
PT_CD00066	Human	D	Center	2021-05-18	M	78.6229	+	+	+	106	17	R	25	S	41	S	48	S	1	S	ERR10166541	MiSeq	250	75.74	223	4012061	42	CL04	Yes	No	No	gyrA (D81N)	None	None
PT_CD00067	Human	D	Center	2021-05-31	F	57.1554	+	+	+	106	27	S	23	S	36	S	42	S	2	S	ERR10166587	MiSeq	250	75.45	317	4107400	28	-	Yes	No	No	None	None	None
PT_CD00068	Human	D	Center	2021-07-21	F	13	+	+	+	106	28	S	26	S	34	S	43	S	1.5	S	ERR10166559	MiSeq	250	91.28	228	4000232	42	-	Yes	No	No	None	None	None
PT_CD00069	Human	B	Lisbon and Vale do Tejo	2021-01-13	F	86	+	+	+	014	25	S	24	S	36	S	46	S	2	S	ERR10166567	NextSeq 2000	150	115.0	138	3991614	2	-	N.A.	N.A.	N.A.	None	23S rRNA C656T	None
PT_CD00070	Human	B	Lisbon and Vale do Tejo	2021-02-23	M	75	+	+	+	014	26	S	21	S	28	S	46	S	6	I	ERR10166594	MiSeq	250	58.19	502	4035210	2	-	N.A.	N.A.	N.A.	None	None	None
PT_CD00071	Human	B	Lisbon and Vale do Tejo	2021-04-21	F	85	+	+	+	014	24	S	24	S	38	S	45	S	2	S	ERR10166590	NextSeq 550	150	93.99	108	4090578	49	CL15	N.A.	N.A.	N.A.	None	23S rRNA C656T	None
PT_CD00072	Human	C	Lisbon and Vale do Tejo	2021-03-19	M	93	+	+	+	014	28	S	24	S	46	S	50	S	2	S	ERR10166588	NextSeq 2000	150	102.94	365	4225008	49	-	N.A.	N.A.	N.A.	None	None	None
PT_CD00073	Human	B	Lisbon and Vale do Tejo	2021-06-08	M	62	+	+	+	014	25	S	22	S	37	S	45	S	2	S	ERR10166564	NextSeq 550	150	80.78	242	4103778	49	CL15	N.A.	N.A.	N.A.	None	23S rRNA C656T	None
PT_CD00074	Human	B	Lisbon and Vale do Tejo	2021-06-29	F	90	+	+	+	014	27	S	22	S	38	S	50	S	4	I	ERR10166536	NextSeq 550	150	101.46	145	4148090	49	CL15	N.A.	N.A.	N.A.	None	23S rRNA C656T	None
PT_CD00075	Human	B	Lisbon and Vale do Tejo	2021-06-08	M	67	+	+	+	014	30	S	26	S	48	S	59	S	1	S	ERR10166599	MiSeq	250	75.36	297	4414783	49	CL10	N.A.	N.A.	N.A.	None	23S rRNA C656T	None
PT_CD00076	Human	C	Lisbon and Vale do Tejo	2021-06-23	F	63	+	+	+	014	30	S	25	S	45	S	56	S	1	S	ERR10166573	MiSeq	250	77.65	307	4260084	49	-	N.A.	N.A.	N.A.	None	23S rRNA C656T	None
PT_CD00077	Human	B	Lisbon and Vale do Tejo	2021-07-30	M	62	+	+	+	014	23	S	19	S	33	S	44	S	2	S	ERR10166533	NextSeq 550	150	84.49	138	4386930	49	CL10	N.A.	N.A.	N.A.	None	23S rRNA C656T	None
PT_CD00078	Human	F	Lisbon and Vale do Tejo	2021-08-27	F	88	+	+	+	014	26	S	24	S	41	S	52	S	2	S	ERR10166557	MiSeq	250	73.67	194	4014233	2	-	N.A.	N.A.	N.A.	None	23S rRNA C656T	None
PT_CD00079	Human	G	Lisbon and Vale do Tejo	2021-08-27	F	83	+	+	+	014	26	S	22	S	38	S	46	S	2	S	ERR10166570	NextSeq 550	150	102.03	156	4060156	2	-	N.A.	N.A.	N.A.	None	23S rRNA C656T	None
PT_CD00080	Human	B	Lisbon and Vale do Tejo	2021-08-10	M	-	+	+	+	014	26	S	23	S	39	S	48	S	1.5	S	ERR10166581	NextSeq 550	150	74.11	180	4127734	2	-	N.A.	N.A.	N.A.	None	23S rRNA C656T	None
PT_CD00081	Human	B	Lisbon and Vale do Tejo	2021-08-18	M	59	+	+	+	014	32	S	26	S	43	S	56	S	1.5	S	ERR10166565	NextSeq 2000	150	112.99	379	3691341	2	-	N.A.	N.A.	N.A.	None	23S rRNA C656T	None
PT_CD00082	Human	C	Lisbon and Vale do Tejo	2021-09-02	F	66	+	+	+	014	36	S	22	S	38	S	47	S	1.5	S	ERR10166526	NextSeq 550	150	59.85	125	4269930	49	-	N.A.	N.A.	N.A.	None	23S rRNA C656T	None
PT_CD00083	Human	A	North	2021-07-27	F	87	+	+	+	014	25	S	23	S	33	S	39	S	4	I	ERR10166582	MiSeq	250	104.97	615	3733273	2	-	N.A.	N.A.	N.A.	None	23S rRNA C656T	None
PT_CD00084	Human	D	Center	2021-06-16	M	36.95	+	+	+	014	25	S	21	S	32	S	38	S	2	S	ERR10166586	MiSeq	250	97.32	140	4376866	49	-	N.A.	N.A.	N.A.	None	23S rRNA C656T	None
PT_CD00085	Human	B	Lisbon and Vale do Tejo	2021-09-28	M	62	+	+	+	014	29	S	26	S	39	S	50	S	1.5	S	ERR10166597	MiSeq	250	75.61	294	4352021	49	CL10	N.A.	N.A.	N.A.	None	23S rRNA C656T	None
PT_CD00086	Canine	Group A	Lisbon and Vale do Tejo	2021-08-11	F	7	+	+	+	014	13	R	25	S	38	S	44	S	0.5	S	ERR10166551	NextSeq 550	150	99.25	142	4323993	2	CL09	N.A.	N.A.	N.A.	gyrA (T82I)	23S rRNA C656T	None
PT_CD00087	Canine	Group A	Lisbon and Vale do Tejo	2021-08-12	M	16	+	+	+	014	24	S	24	S	37	S	46	S	1.5	S	ERR10166585	NextSeq 550	150	70.18	118	3994438	2	-	N.A.	N.A.	N.A.	None	None	None
PT_CD00088	Canine	Group A	Lisbon and Vale do Tejo	2021-08-18	F	5	+	+	+	014	28	S	24	S	34	S	43	S	1.5	S	ERR10166540	NextSeq 550	150	78.9	135	3981902	2	CL14	N.A.	N.A.	N.A.	None	None	None
PT_CD00089	Canine	Group A	Lisbon and Vale do Tejo	2021-08-20	M	11	+	+	+	014	30	S	25	S	35	S	43	S	0.125	S	ERR10166561	NextSeq 2000	150	110.28	249	4303351	2	CL12	N.A.	N.A.	N.A.	None	23S rRNA C656T	None
PT_CD00090	Canine	Group A	Lisbon and Vale do Tejo	2021-08-23	F	4M	+	+	+	014	27	S	19	S	36	S	42	S	2	S	ERR10166534	NextSeq 550	150	74.88	463	4222107	2	-	N.A.	N.A.	N.A.	None	None	None
PT_CD00091	Canine	Group A	North	2021-07-03	F	10	+	+	+	014	24	S	24	S	34	S	45	S	2	S	ERR10166577	NextSeq 550	150	83.59	153	4359211	2	CL12	N.A.	N.A.	N.A.	None	23S rRNA C656T	None
PT_CD00092	Canine	Group A	North	2021-07-07	F	4	+	+	+	014	28	S	31	S	52	S	54	S	0.125	S	ERR10166584	NextSeq 550	150	76.22	212	4322618	2	-	N.A.	N.A.	N.A.	None	23S rRNA C656T	None
PT_CD00093	Canine	Group A	North	2021-07-15	M	4	+	+	+	014	15	R	24	S	34	S	46	S	2	S	ERR10166547	NextSeq 2000	150	115.64	234	4351844	2	CL12	N.A.	N.A.	N.A.	gyrA (T82I)	None	None
PT_CD00094	Canine	Group A	North	2021-07-24	M	3	+	+	+	014	25	S	22	S	36	S	48	S	1.5	S	ERR10166554	NextSeq 550	150	69.37	210	4002322	2	CL08	N.A.	N.A.	N.A.	None	None	None
PT_CD00095	Feline	Group A	North	2021-07-29	F	3M	+	+	+	014	24	S	24	S	37	S	50	S	1.5	S	ERR10166535	NextSeq 550	150	92.24	98	4071119	2	CL08	N.A.	N.A.	N.A.	None	23S rRNA C656T	None
PT_CD00096	Human	C	Lisbon and Vale do Tejo	2021-02-16	M	63	+	+	+	014	28	S	26	S	35	S	51	S	1.5	S	ERR10166521	NextSeq 2000	150	101.0	308	3929445	2	-	N.A.	N.A.	N.A.	None	23S rRNA C656T	None
PT_CD00097	Human	D	Center	2021-06-16	F	78	+	+	+	014	28	S	22	S	40	S	45	S	2	S	ERR10166519	MiSeq	250	88.72	345	4023410	49	-	N.A.	N.A.	N.A.	None	23S rRNA C656T	None
PT_CD00098	Human	A	North	2021-11-04	F	53	+	+	+	014	27	S	24	S	29	S	46	S	2	S	ERR10166592	MiSeq	250	76.11	186	4347965	2	CL09	N.A.	N.A.	N.A.	gyrA (T82I)	23S rRNA C656T	None
PT_CD00099	Human	C	Lisbon and Vale do Tejo	2021-01-13	F	96	+	+	+	020	26	S	24	S	33	S	48	S	0.19	S	ERR10166566	MiSeq	250	61.95	485	4002582	2	CL11	N.A.	N.A.	N.A.	None	23S rRNA C656T	None
PT_CD00100	Human	C	Lisbon and Vale do Tejo	2021-01-20	F	91	+	+	+	020	28	S	28	S	39	S	52	S	4	I	ERR10166528	MiSeq	250	96.39	300	4009652	2	CL11	N.A.	N.A.	N.A.	None	23S rRNA C656T	None
PT_CD00101	Human	D	Center	2021-03-01	F	76	+	+	+	020	28	S	26	S	37	S	55	S	2	S	ERR10166560	MiSeq	250	65.11	520	4091686	2	-	N.A.	N.A.	N.A.	None	23S rRNA C656T	None
PT_CD00102	Human	A	North	2021-05-08	F	90	+	+	+	020	26	S	23	S	38	S	47	S	4	I	ERR10166542	MiSeq	250	77.68	201	4113330	2	-	N.A.	N.A.	N.A.	None	23S rRNA C656T	None
PT_CD00103	Human	D	Center	2021-01-28	M	94	+	+	+	020	28	S	28	S	41	S	49	S	2	S	ERR10166576	MiSeq	250	39.64	1365	7325686	2	-	N.A.	N.A.	N.A.	None	23S rRNA C656T	Tet(M)
PT_CD00104	Human	D	Center	2021-03-18	M	59	+	+	+	020	30	S	28	S	40	S	54	S	0.38	I	ERR10166595	NextSeq 550	150	56.5	236	4072898	2	-	N.A.	N.A.	N.A.	None	23S rRNA C656T	None
PT_CD00105	Human	D	Center	2021-03-30	F	90	+	+	+	020	28	S	28	S	40	S	53	S	1	S	ERR10166552	MiSeq	250	76.49	214	4118384	2	-	N.A.	N.A.	N.A.	None	23S rRNA C656T	None
PT_CD00106	Human	C	Lisbon and Vale do Tejo	2021-06-12	M	78	+	+	+	020	32	S	27	S	44	S	55	S	0.75	S	ERR10166563	NextSeq 550	150	66.07	200	4100836	2	-	N.A.	N.A.	N.A.	None	23S rRNA C656T	None
PT_CD00107	Canine	Group B	Lisbon and Vale do Tejo	2021	F	11	+	+	+	020	24	S	23	S	38	S	45	S	4	I	ERR10166591	MiSeq	250	81.55	119	4074224	110	CL13	N.A.	N.A.	N.A.	None	23S rRNA C656T	None
PT_CD00108	Feline	Group A	Lisbon and Vale do Tejo	2021-07-07	F	13	+	+	+	020	23	S	24	S	32	S	46	S	2	S	ERR10166574	NextSeq 550	150	101.29	112	4058982	110	CL13	N.A.	N.A.	N.A.	None	23S rRNA C656T	None
PT_CD00109	Canine	Group A	North	2021-07-16	F	13	+	+	+	020	23	S	21	S	29	S	43	S	0.19	S	ERR10166556	NextSeq 550	150	82.94	183	4032456	110	-	N.A.	N.A.	N.A.	None	23S rRNA C656T	None
