# Supplementary material for: Molecular epidemiology of Clostridioides difficile in companion animals: Genetic overlap with human strains and public health concerns
Source: Front Public Health. 2023 Jan 6;10:1070258. doi: 10.3389/fpubh.2022.1070258 (PMC9853383; doi:10.3389/fpubh.2022.1070258)
Supplement: Supplementary file 3 [file Table_2.XLSX]

## Sheet: Table_S2
Supplementary Table S2 – Metadata, genome assembly statistics and antibiotic resistance phenotype and genotype data of the Clostridioides difficile retrieved from Public Databases, enrolled in the present study. MLST - Multi Locus Sequence Typing; ST - Sequence Type.
Sample Metadata					Genome Statistics
Isolate_ID	Source	Collection year	Country	Ribotype	Mean depth of coverage	# of contigs	Genome size (bp)	MLST ST
ERR3274942	Human	2015	Spain	106	26.36	83	4050064	42
ERR3276440	Human	2015	Spain	106	100.33	49	4022656	42
ERR3276441	Human	2015	Spain	106	85.28	71	4062769	42
ERR3276506	Human	2015	Spain	106	98.12	55	4061937	42
ERR3276507	Human	2015	Spain	106	49.52	79	4061316	42
ERR3278161	Human	2015	Spain	106	48.83	80	4056105	42
ERR3278163	Human	2015	Spain	106	162.29	51	4068533	42
ERR3278164	Human	2015	Spain	106	132.96	56	4049306	42
ERR3278167	Human	2015	Spain	106	85.67	71	4062663	42
ERR3288182	Human	2015	Spain	106	200.95	56	4061624	42
ERR3288183	Human	2015	Spain	106	61.99	74	4060154	42
ERR3288184	Human	2015	Spain	106	101.26	60	4088316	42
ERR3288190	Human	2015	Spain	106	24.93	86	4063049	42
ERR3288326	Human	2014	Spain	106	42.93	65	4087954	42
ERR3288329	Human	2014	Spain	106	56.27	61	4056710	42
ERR3288332	Human	2016	Spain	106	65.85	71	4056298	42
ERR3288338	Human	2016	Spain	106	105.48	67	4147216	42
ERR3288340	Human	2016	Spain	106	135.2	57	4063240	42
ERR3288467	Human	2016	Spain	106	139.19	54	4059556	42
ERR3289200	Human	2016	Spain	106	147.43	54	4050251	42
ERR3289201	Human	2014	Spain	106	141.86	52	4064219	42
ERR3289202	Human	2014	Spain	106	69.31	63	4111820	42
ERR3289206	Human	2014	Spain	106	50.69	57	4057262	42
ERR3289207	Human	2014	Spain	106	134.09	57	4059568	42
ERR3289212	Human	2014	Spain	106	55.99	61	4058449	42
ERR3299510	Human	2015	Spain	106	49.92	64	4053670	42
ERR3299515	Human	2015	Spain	106	41.32	59	4016363	42
ERR3299518	Human	2015	Spain	106	28.1	63	4053491	42
ERR3299526	Human	2016	Spain	106	27.88	85	4052534	42
ERR3465533	Human	2015	Germany	106	66.68	108	4025473	42
ERR3473768	Human	2009	Germany	106	24.83	89	4051558	42
ERR3473819	Human	Unknown	Germany	106	34.63	134	4041593	42
ERR3473821	Human	Unknown	Germany	106	47.27	82	4020306	42
ERR3473833	Human	Unknown	Germany	106	57.35	137	4233476	28
ERR3473840	Human	Unknown	Germany	106	71.44	331	4026687	42
ERR3473855	Human	Unknown	Germany	106	98.15	71	4059447	42
ERR3473856	Human	Unknown	Germany	106	33.64	55	4011118	42
ERR3473867	Human	Unknown	Germany	106	80.71	62	4061016	42
ERR3473882	Human	Unknown	Germany	106	39.06	58	4053029	42
ERR3473894	Human	Unknown	Germany	106	52.79	56	4043898	42
ERR3473898	Human	Unknown	Germany	106	65.16	83	4056105	42
ERR3473905	Human	Unknown	Germany	106	43.08	95	4102655	42
191E	Canine	2019	Denmark	106	110.31	194	3993196	42
ERR126292	Unknown	Unknown	United Kingdom	014	92.15	67	4162341	49
ERR1307009	Livestock	2012	Australia	014	114.39	152	4318733	13
ERR1307010	Livestock	2012	Australia	014	114.15	126	3579774	-
ERR1307011	Livestock	2012	Australia	014	129.35	115	4278992	13
ERR1307012	Livestock	2012	Australia	014	117.49	73	4277075	13
ERR1307013	Livestock	2012	Australia	014	99.64	91	4218885	13
ERR1307014	Livestock	2012	Australia	014	120.06	88	4144603	13
ERR1307015	Human	2012	Australia	014	159.36	73	4066257	2
ERR1307016	Human	2013	Australia	014	140.87	111	4118456	2
ERR1307017	Human	2013	Australia	014	151.57	95	3998199	2
ERR1307018	Human	2013	Australia	014	123.92	107	4147798	2
ERR1307019	Human	2013	Australia	014	134.37	75	4183581	13
ERR1307020	Human	2013	Australia	014	127.24	86	3907267	-
ERR1307021	Human	2013	Australia	014	126.03	109	4217244	49
ERR1307022	Human	2013	Australia	014	150.99	97	4147802	2
ERR1307023	Livestock	2012	Australia	014	121.08	137	4314304	13
ERR1307024	Livestock	2012	Australia	014	158.31	147	4245836	2
ERR1307025	Human	2012	Australia	014	148.98	79	4213030	2
ERR1307026	Human	2012	Australia	014	133.79	102	4123813	2
ERR1307027	Human	2012	Australia	014	130.41	86	4152138	13
ERR1307028	Human	2012	Australia	014	118.62	159	4466019	2
ERR1307029	Human	2012	Australia	014	113.26	143	4079827	2
ERR1307030	Human	2012	Australia	014	148.0	83	4141877	13
ERR1307031	Livestock	2012	Australia	014	118.49	144	4271237	13
ERR1307032	Livestock	2012	Australia	014	101.02	183	4383732	49
ERR1307033	Human	2012	Australia	014	221.91	69	4118588	2
ERR1307045	Human	2012	Australia	014	36.07	157	3929843	2
ERR1307048	Human	2012	Australia	014	32.24	299	3737194	2
ERR2215985	Unknown	Unknown	South Korea	014	51.75	64	4175426	2
ERR2562463	Human	2008	Germany	014	87.18	83	4168439	2
ERR3274879	Human	2015	Spain	014	67.01	104	4141842	2
ERR3276292	Human	2015	Spain	020	26.56	68	4123067	2
ERR3278168	Human	2015	Spain	020	164.25	91	4135420	2
ERR3288175	Human	2015	Spain	014	189.33	75	4093769	2
ERR3288191	Human	2014	Spain	020	92.13	89	4131567	2
ERR3288208	Human	2014	Spain	014	100.87	99	4389103	2
ERR3288209	Human	2014	Spain	014	57.62	80	4257064	14
ERR3288337	Human	2016	Spain	020	67.7	96	4164609	2
ERR3288349	Human	2016	Spain	014	99.32	66	4130739	14
ERR3288468	Human	2016	Spain	020	122.47	69	4090850	2
ERR3289196	Human	2016	Spain	020	131.22	87	4175622	2
ERR3289204	Human	2014	Spain	020	38.29	375	4143445	2
ERR3293595	Human	2016	Spain	014	107.49	73	4110239	2
ERR3293599	Human	2014	Spain	020	73.18	153	4179107	2
ERR3296449	Human	2014	Spain	020	50.15	111	4117717	2
ERR3299522	Human	2016	Spain	020	60.89	108	4129859	2
ERR3465336	Human	2013	Germany	014	140.85	198	4118072	2
ERR3465343	Human	2013	Germany	014	64.78	150	4249397	2
ERR3465347	Human	2013	Germany	014	112.36	78	4084214	49
ERR3465375	Human	2014	Germany	014	112.55	102	4262662	13
ERR3465376	Human	2014	Germany	014	142.18	100	4231300	49
ERR3465388	Human	2013	Germany	020	51.38	276	4153922	2
ERR3465391	Human	2013	Germany	014	116.21	164	4192449	2
ERR3465399	Human	2014	Germany	014	130.17	279	4136218	2
ERR3465414	Human	2013	Germany	014	98.41	67	4092953	2
ERR3465422	Human	2014	Germany	014	100.67	74	4246411	2
ERR3465438	Human	2014	Germany	014	125.78	80	4012497	2
ERR3465444	Human	2014	Germany	020	116.42	111	4168913	2
ERR3465452	Human	2014	Germany	014	156.46	67	4123931	14
ERR3465454	Human	2014	Germany	014	89.13	73	4099470	2
ERR3465463	Human	2014	Germany	014	70.98	72	4098729	2
ERR3465471	Human	2014	Germany	014	91.9	64	4069200	49
ERR3465473	Human	2014	Germany	014	71.84	65	4124503	14
ERR3465488	Human	2014	Germany	020	46.21	78	4107300	2
ERR3465510	Human	2014	Germany	020	94.57	112	4173691	2
ERR3465516	Human	2015	Germany	014	44.87	110	4160635	14
ERR3465523	Human	2015	Germany	020	66.46	138	4126692	2
ERR3465527	Human	2015	Germany	014	64.12	76	4297253	14
ERR3465530	Human	2015	Germany	014	48.84	92	4270278	13
ERR3465544	Human	2015	Germany	014	58.46	96	4170674	14
ERR3465551	Human	2015	Germany	020	62.37	61	4081405	2
ERR3465554	Human	2015	Germany	014	46.26	68	4080723	2
ERR3465563	Human	2015	Germany	014	244.05	78	4113642	2
ERR3465579	Human	2015	Germany	020	49.76	59	4157877	2
ERR3465587	Human	2015	Germany	014	32.46	172	4131687	49
ERR3465595	Human	2015	Germany	014	90.68	73	4136198	14
ERR3465609	Human	2015	Germany	014	104.09	199	4196347	49
ERR3465614	Human	2016	Germany	014	68.89	77	4283712	49
ERR3465615	Human	2016	Germany	014	38.7	118	4088163	13
ERR3465654	Livestock	2012	Germany	014	52.78	100	4188327	13
ERR3473784	Human	2010	Germany	020	391.04	96	4124616	2
ERR3473804	Human	2009	Germany	014	45.9	68	4367295	13
ERR3473832	Human	Unknown	Germany	020	38.66	119	4179950	2
ERR3473835	Human	Unknown	Germany	014	89.16	105	4298886	49
ERR3473843	Human	Unknown	Germany	014	43.93	66	4130708	49
ERR3473857	Human	Unknown	Germany	014	85.44	119	4067832	2
ERR3473862	Human	Unknown	Germany	014	63.99	328	4280604	14
ERR3473878	Human	Unknown	Germany	014	69.43	85	4216680	2
ERR3473881	Human	Unknown	Germany	014	119.97	93	4101595	49
ERR3473883	Human	Unknown	Germany	014	69.94	119	4117888	2
ERR3473897	Human	Unknown	Germany	014	44.68	55	4088282	2
ERR3473900	Human	Unknown	Germany	014	21.55	236	4163393	13
ERR3473901	Human	Unknown	Germany	014	46.43	272	4184225	2
ERR3473906	Human	Unknown	Germany	014	164.83	69	4142428	2
ERR3473908	Human	Unknown	Germany	014	49.14	81	4129080	14
ERR3473922	Human	Unknown	Germany	014	55.94	268	4274705	49
ERR833661	Environment	Unknown	United Kingdom	014	79.79	76	4295305	49
SRR1519380	Unknown	Unknown	Unknown	014	90.19	52	4158203	2
SRR7308665	Human	2013	Hungary	014	98.62	233	4042248	2
SRR7308693	Human	2013	Czechia	020	127.2	203	4163884	2
SRR7308735	Human	2013	Sweden	014	123.2	126	4173094	49
SRR7308750	Human	2013	Czechia	020	177.49	96	4075676	110
SRR7308759	Human	2013	Romania	020	89.91	245	4288876	2
SRR7308769	Human	2013	Germany	014	33.21	114	4282437	13
SRR7308775	Human	2013	Germany	014	124.71	293	4153358	13
SRR7308778	Human	2013	Belgium	020	116.69	243	4155618	2
SRR7308801	Human	2013	Italy	014	101.89	307	4455097	2
SRR7308851	Human	2013	Poland	014	114.89	50	4190247	13
SRR7308852	Human	2013	United Kingdom	014	68.91	84	4133771	13
SRR7308860	Human	2013	Germany	020	164.74	174	4067195	2
SRR7308870	Human	2013	United Kingdom	014	99.42	63	4188977	13
SRR7308891	Human	2013	Germany	014	185.09	253	4150893	13
SRR7308924	Human	2013	Germany	014	137.86	196	4104031	2
SRR7308927	Human	2013	Czechia	020	146.07	180	4129639	2
SRR7308936	Human	2013	Slovakia	014	25.42	136	4187564	13
SRR7308947	Human	2013	Germany	014	142.53	90	4105039	2
SRR7308953	Human	2013	Belgium	020	98.04	63	4153721	2
SRR7308964	Human	2013	Germany	014	126.94	140	4149595	2
SRR7308969	Human	2013	Germany	020	91.17	338	4113699	2
SRR7308977	Human	2013	Italy	020	50.36	146	4129287	2
SRR7308994	Human	2013	Poland	014	97.01	65	4190753	13
SRR7309018	Human	2013	Germany	014	84.69	53	4090567	2
SRR7309030	Human	2013	Italy	014	161.48	129	4132265	2
SRR7309046	Human	2013	Germany	014	81.39	165	4149450	2
SRR7309071	Human	2013	Poland	014	39.31	140	4196252	13
SRR7309072	Human	2013	United Kingdom	014	93.23	59	4119680	13
SRR7309073	Human	2013	Poland	014	18.9	92	4134837	2
SRR7309076	Human	2013	Poland	014	190.65	261	4155670	14
SRR7309087	Human	2013	Romania	014	158.64	131	4145180	-
SRR7309103	Human	2013	Germany	020	78.16	57	4072590	2
SRR7309125	Human	2013	Germany	014	132.77	182	4118655	2
SRR7309142	Human	2013	Germany	014	110.02	253	4130035	2
SRR7309200	Human	2013	Poland	014	169.0	235	4053834	2
SRR7309213	Human	2013	United Kingdom	014	100.96	212	4128052	14
SRR7309214	Human	2013	Italy	020	117.47	64	4143264	2
SRR7309218	Human	2013	Ireland	014	151.85	268	4301704	2
SRR7309224	Human	2013	Germany	014	140.43	252	4105976	2
SRR7309231	Human	2013	Germany	020	100.6	242	4171882	2
156E	Canine	2019	Denmark	014/020	102.2	344	4051852	2
157E	Canine	2019	Denmark	014/020	118.79	230	4147265	2
187E	Canine	2019	Denmark	014/020	98.55	214	4118595	2
214	Canine	2019	Denmark	014/020	103.6	390	4320987	2
