# Supplementary material for: Molecular epidemiology of Clostridioides difficile in companion animals: Genetic overlap with human strains and public health concerns
Source: Front Public Health. 2023 Jan 6;10:1070258. doi: 10.3389/fpubh.2022.1070258 (PMC9853383; doi:10.3389/fpubh.2022.1070258)
Supplement: Supplementary file 4 [file Table_3.XLSX]

## Sheet: Table_S3
Supplementary Table S3 – Genomic regions masked for the core-SNP analysis.
Reference Genome	Region (bp)	Region description
CP076377.1	68722-72965	Genomic island
CP076377.1	124195-128686	Genomic island
CP076377.1	28448-29423	Genomic island
CP076377.1	863931-869146	Genomic island
CP076377.1	87952-885683	Genomic island
CP076377.1	89291-908997	Genomic island
CP076377.1	1254238-1275453	Genomic island
CP076377.1	1264674-1275453	Genomic island
CP076377.1	1642973-1679767	Genomic island
CP076377.1	2554289-2592559	Genomic island
CP076377.1	2558673-2586504	Genomic island
CP076377.1	2771463-2795967	Genomic island
CP076377.1	3022574-3057966	Genomic island
CP076377.1	3023638-3056359	Genomic island
CP076377.1	3261035-3285953	Genomic island
CP076377.1	3272563-3277542	Genomic island
CP076377.1	3772877-3777280	Genomic island
CP076377.1	3882498-3895283	Genomic island
CP076377.1	3940842-3975925	Genomic island
CP076377.1	3950347-3973731	Genomic island
CP076377.1	4057329-4069455	Genomic island
CP076377.1	284196-341714	Potential phage region
CP076377.1	463403-486228	Potential phage region
CP076377.1	614593-642023	Potential phage region
CP076377.1	859260-915699	Potential phage region
CP076377.1	1750733-1764652	Potential phage region
CP076377.1	3660326-3678444	Potential phage region
CP022524.1	396104-401012	Genomic island
CP022524.1	465593-479187	Genomic island
CP022524.1	522015-532682	Genomic island
CP022524.1	642524-648728	Genomic island
CP022524.1	661656-665949	Genomic island
CP022524.1	676640-691326	Genomic island
CP022524.1	953970-958211	Genomic island
CP022524.1	1010540-1015029	Genomic island
CP022524.1	2122619-2136516	Genomic island
CP022524.1	2161782-2168502	Genomic island
CP022524.1	2381062-2390766	Genomic island
CP022524.1	2385679-2391470	Genomic island
CP022524.1	2420164-2472165	Genomic island
CP022524.1	2460431-2466729	Genomic island
CP022524.1	3963138-3988056	Genomic island
CP022524.1	3974666-3979645	Genomic island
CP022524.1	283111-302189	Potential phage region
CP022524.1	1292231-1315163	Potential phage region
CP022524.1	1440589-1468033	Potential phage region
CP022524.1	1758128-1767140	Potential phage region
CP022524.1	2519820-2533534	Potential phage region
