# Supplementary material for: Molecular epidemiology of Clostridioides difficile in companion animals: Genetic overlap with human strains and public health concerns
Source: Front Public Health. 2023 Jan 6;10:1070258. doi: 10.3389/fpubh.2022.1070258 (PMC9853383; doi:10.3389/fpubh.2022.1070258)
Supplement: Supplementary file 5 [file Table_4.XLSX]

## Sheet: Folha1
Estudo Clostridioides difficile - INSA - Mónica Oleastro
Amostras fezes de cães
Instruções de colheita: recolher (com luva) uma porção de fezes equivalente a 1 noz; depositar num tubo falcom e marcar com o número da amostra; armazenar refrigerados a 4ºC; as amostras serão recolhidas à quarta-feira (tarde)
Amostra	Data	Informação geral			Informação clínica			Animais coabitantes				Ambiente			Hábitos			Alimentação
		Raça	Idade	Sexo	Diarreia	Antibioterapia		Cães	Gatos	Aves	Outros	Interior exclusivo (apenas saídas para necessidades)	Exterior privado exclusivo	Outro	Coprofagia? (S/N)	Bebe água		Comercial exclusiva (S/N)	Caseira exclusiva (S/N)	Mista (S/N)
					(S/N)	n.º de dias desde o último tratamento	Antibiótico tomado	número	número	número	espécie e número					somente da rede pública	em lagos, fontenários, poças?
1
2
3
4
5
6
7
8
9
10
11
12
13
14
15
16
17
18
19
20
21
22
23
24
25
26
27
28
29
30
31
32
33
34
35
36
37
38
39
40
41
42
43
44
45
46
47
48
49
50
51
52
53
54
55
56
57
58
59
60
61
62
63
64
65

## Sheet: English Survey
Study on Clostridioides difficile - INSA - Mónica Oleastro
Sampling instructions: Collect (with a glove) a portion of faeces equivalent to a nut size directly from the animal rectal ampulla; place the sample in the falcon and number accordingly; store refrigerated at 4ºC; samples are collected every Wednesday afternoon.
Sample	Date	General information			Clinical information			Cohabitating animals				Environment			Habits			Feeding
		Breed	Age	Sex	Diarrhoea	Antibiotic administration		Dog	Cat	Birds	Others	Exclusively Indoor	Outdoor	Other	Coprophagy (Y/N)	Water intake		Exclusively commercial feed (Y/N)	Exclusively homecooked feed (Y/N)	Mixed (Y/N)
					(Y/N)	Days from last administration	Antibiotic administered	number of animals	number of animals	number of animals	species and number					Exclusively from the public water system	Raw water (lakes, founts, puddles)
1
2
3
4
5
6
7
8
9
10
11
12
13
14
15
16
17
18
19
20
21
22
23
24
25
26
27
28
29
30
31
32
33
34
35
36
37
38
39
40
41
42
43
44
45
46
47
48
49
50
51
52
53
54
55
56
57
58
59
60
61
62
63
64
65
